# Supplementary material for: Firing rate adaptation affords place cell theta sweeps, phase precession, and procession
Source: eLife. 2024 Jul 22;12:RP87055. doi: 10.7554/eLife.87055 (PMC11262797; doi:10.7554/eLife.87055)
Supplement: Source code 1. [file elife-87055-code1.zip]

Archive with 456 entries (447 files):
- code/
- code/fig4c.bmp
- __MACOSX/code/._fig4c.bmp
- code/fig2ghi.m
- __MACOSX/code/._fig2ghi.m
- code/fig4b.bmp
- __MACOSX/code/._fig4b.bmp
- code/Code_instruction.pdf
- __MACOSX/code/._Code_instruction.pdf
- code/fig5b_frames/
- code/fig3cde.m
- __MACOSX/code/._fig3cde.m
- code/fig5d.bmp
- __MACOSX/code/._fig5d.bmp
- code/fig4d_bimodal_curve.bmp
- __MACOSX/code/._fig4d_bimodal_curve.bmp
- code/fig4a.bmp
- __MACOSX/code/._fig4a.bmp
- code/fig4e.bmp
- __MACOSX/code/._fig4e.bmp
- code/fig2h.png
- __MACOSX/code/._fig2h.png
- code/.DS_Store
- __MACOSX/code/._.DS_Store
- code/fig2i.png
- __MACOSX/code/._fig2i.png
- code/fig4f.bmp
- __MACOSX/code/._fig4f.bmp
- code/fig5c.bmp
- __MACOSX/code/._fig5c.bmp
- code/omega_simulate.m
- __MACOSX/code/._omega_simulate.m
- code/fig3d.bmp
- __MACOSX/code/._fig3d.bmp
- code/fig3e.bmp
- __MACOSX/code/._fig3e.bmp
- code/fig2c.bmp
- __MACOSX/code/._fig2c.bmp
- code/5d.bmp
- __MACOSX/code/._5d.bmp
- code/fig2f.bmp
- __MACOSX/code/._fig2f.bmp
- code/fig3c.bmp
- __MACOSX/code/._fig3c.bmp
- code/fig2ghi.m~
- __MACOSX/code/._fig2ghi.m~
- code/fig2e.bmp
- __MACOSX/code/._fig2e.bmp
- code/fig4h.png
- __MACOSX/code/._fig4h.png
- code/fig5bcd.m
- __MACOSX/code/._fig5bcd.m
- code/fig2d.bmp
- __MACOSX/code/._fig2d.bmp
- code/fig3d_right_panel.bmp
- __MACOSX/code/._fig3d_right_panel.bmp
- code/μ£¬σæ╜σÉì.png
- __MACOSX/code/._μ£¬σæ╜σÉì.png
- code/fig4g.png
- __MACOSX/code/._fig4g.png
- code/fig2e.m
- __MACOSX/code/._fig2e.m
- code/fig5b_lower_panel.bmp
- __MACOSX/code/._fig5b_lower_panel.bmp
- code/fig3b.m
- __MACOSX/code/._fig3b.m
- code/fig2g.png
- __MACOSX/code/._fig2g.png
- code/fig4d_unimodal_cell.bmp
- __MACOSX/code/._fig4d_unimodal_cell.bmp
- code/fig2cd.m
- __MACOSX/code/._fig2cd.m
- code/fig4/
- __MACOSX/code/._fig4
- code/fig2f.m
- __MACOSX/code/._fig2f.m
- code/fig5b_frames/251.bmp
- code/fig5b_frames/245.bmp
- code/fig5b_frames/279.bmp
- code/fig5b_frames/127.bmp
- code/fig5b_frames/133.bmp
- code/fig5b_frames/132.bmp
- code/fig5b_frames/126.bmp
- code/fig5b_frames/278.bmp
- code/fig5b_frames/244.bmp
- code/fig5b_frames/250.bmp
- code/fig5b_frames/246.bmp
- code/fig5b_frames/252.bmp
- code/fig5b_frames/130.bmp
- code/fig5b_frames/124.bmp
- code/fig5b_frames/118.bmp
- __MACOSX/code/fig5b_frames/._118.bmp
- code/fig5b_frames/119.bmp
- __MACOSX/code/fig5b_frames/._119.bmp
- code/fig5b_frames/125.bmp
- code/fig5b_frames/131.bmp
- code/fig5b_frames/253.bmp
- code/fig5b_frames/247.bmp
- code/fig5b_frames/243.bmp
- code/fig5b_frames/257.bmp
- code/fig5b_frames/280.bmp
- code/fig5b_frames/109.bmp
- __MACOSX/code/fig5b_frames/._109.bmp
- code/fig5b_frames/135.bmp
- code/fig5b_frames/121.bmp
- __MACOSX/code/fig5b_frames/._121.bmp
- code/fig5b_frames/35.bmp
- __MACOSX/code/fig5b_frames/._35.bmp
- code/fig5b_frames/120.bmp
- __MACOSX/code/fig5b_frames/._120.bmp
- code/fig5b_frames/134.bmp
- code/fig5b_frames/108.bmp
- __MACOSX/code/fig5b_frames/._108.bmp
- code/fig5b_frames/281.bmp
- code/fig5b_frames/256.bmp
- code/fig5b_frames/242.bmp
- code/fig5b_frames/268.bmp
- code/fig5b_frames/254.bmp
- code/fig5b_frames/240.bmp
- code/fig5b_frames/122.bmp
- code/fig5b_frames/136.bmp
- code/fig5b_frames/37.bmp
- __MACOSX/code/fig5b_frames/._37.bmp
- code/fig5b_frames/36.bmp
- __MACOSX/code/fig5b_frames/._36.bmp
- code/fig5b_frames/137.bmp
- code/fig5b_frames/123.bmp
- code/fig5b_frames/241.bmp
- code/fig5b_frames/255.bmp
- code/fig5b_frames/269.bmp
- code/fig5b_frames/232.bmp
- code/fig5b_frames/226.bmp
- code/fig5b_frames/144.bmp
- code/fig5b_frames/150.bmp
- code/fig5b_frames/178.bmp
- code/fig5b_frames/86.bmp
- __MACOSX/code/fig5b_frames/._86.bmp
- code/fig5b_frames/92.bmp
- __MACOSX/code/fig5b_frames/._92.bmp
- code/fig5b_frames/187.bmp
- code/fig5b_frames/79.bmp
- __MACOSX/code/fig5b_frames/._79.bmp
- code/fig5b_frames/193.bmp
- code/fig5b_frames/45.bmp
- __MACOSX/code/fig5b_frames/._45.bmp
- code/fig5b_frames/51.bmp
- __MACOSX/code/fig5b_frames/._51.bmp
- code/fig5b_frames/50.bmp
- __MACOSX/code/fig5b_frames/._50.bmp
- code/fig5b_frames/44.bmp
- __MACOSX/code/fig5b_frames/._44.bmp
- code/fig5b_frames/192.bmp
- code/fig5b_frames/186.bmp
- code/fig5b_frames/78.bmp
- __MACOSX/code/fig5b_frames/._78.bmp
- code/fig5b_frames/93.bmp
- __MACOSX/code/fig5b_frames/._93.bmp
- code/fig5b_frames/179.bmp
- code/fig5b_frames/87.bmp
- __MACOSX/code/fig5b_frames/._87.bmp
- code/fig5b_frames/151.bmp
- code/fig5b_frames/145.bmp
- code/fig5b_frames/227.bmp
- code/fig5b_frames/233.bmp
- code/fig5b_frames/225.bmp
- code/fig5b_frames/231.bmp
- code/fig5b_frames/219.bmp
- code/fig5b_frames/153.bmp
- code/fig5b_frames/147.bmp
- code/fig5b_frames/91.bmp
- __MACOSX/code/fig5b_frames/._91.bmp
- code/fig5b_frames/85.bmp
- __MACOSX/code/fig5b_frames/._85.bmp
- code/fig5b_frames/190.bmp
- code/fig5b_frames/184.bmp
- code/fig5b_frames/52.bmp
- __MACOSX/code/fig5b_frames/._52.bmp
- code/fig5b_frames/46.bmp
- __MACOSX/code/fig5b_frames/._46.bmp
- code/fig5b_frames/47.bmp
- __MACOSX/code/fig5b_frames/._47.bmp
- code/fig5b_frames/53.bmp
- __MACOSX/code/fig5b_frames/._53.bmp
- code/fig5b_frames/185.bmp
- code/fig5b_frames/191.bmp
- code/fig5b_frames/84.bmp
- __MACOSX/code/fig5b_frames/._84.bmp
- code/fig5b_frames/90.bmp
- __MACOSX/code/fig5b_frames/._90.bmp
- code/fig5b_frames/146.bmp
- code/fig5b_frames/152.bmp
- code/fig5b_frames/218.bmp
- code/fig5b_frames/230.bmp
- code/fig5b_frames/224.bmp
- code/fig5b_frames/208.bmp
- code/fig5b_frames/220.bmp
- code/fig5b_frames/234.bmp
- code/fig5b_frames/94.bmp
- __MACOSX/code/fig5b_frames/._94.bmp
- code/fig5b_frames/80.bmp
- __MACOSX/code/fig5b_frames/._80.bmp
- code/fig5b_frames/156.bmp
- code/fig5b_frames/142.bmp
- code/fig5b_frames/57.bmp
- __MACOSX/code/fig5b_frames/._57.bmp
- code/fig5b_frames/43.bmp
- __MACOSX/code/fig5b_frames/._43.bmp
- code/fig5b_frames/195.bmp
- code/fig5b_frames/181.bmp
- code/fig5b_frames/180.bmp
- code/fig5b_frames/194.bmp
- code/fig5b_frames/42.bmp
- __MACOSX/code/fig5b_frames/._42.bmp
- code/fig5b_frames/56.bmp
- __MACOSX/code/fig5b_frames/._56.bmp
- code/fig5b_frames/143.bmp
- code/fig5b_frames/157.bmp
- code/fig5b_frames/81.bmp
- __MACOSX/code/fig5b_frames/._81.bmp
- code/fig5b_frames/95.bmp
- __MACOSX/code/fig5b_frames/._95.bmp
- code/fig5b_frames/235.bmp
- code/fig5b_frames/221.bmp
- code/fig5b_frames/209.bmp
- code/fig5b_frames/237.bmp
- code/fig5b_frames/223.bmp
- code/fig5b_frames/83.bmp
- __MACOSX/code/fig5b_frames/._83.bmp
- code/fig5b_frames/169.bmp
- code/fig5b_frames/97.bmp
- __MACOSX/code/fig5b_frames/._97.bmp
- code/fig5b_frames/141.bmp
- code/fig5b_frames/155.bmp
- code/fig5b_frames/40.bmp
- __MACOSX/code/fig5b_frames/._40.bmp
- code/fig5b_frames/54.bmp
- __MACOSX/code/fig5b_frames/._54.bmp
- code/fig5b_frames/182.bmp
- code/fig5b_frames/196.bmp
- code/fig5b_frames/68.bmp
- __MACOSX/code/fig5b_frames/._68.bmp
- code/fig5b_frames/197.bmp
- code/fig5b_frames/69.bmp
- __MACOSX/code/fig5b_frames/._69.bmp
- code/fig5b_frames/183.bmp
- code/fig5b_frames/55.bmp
- __MACOSX/code/fig5b_frames/._55.bmp
- code/fig5b_frames/41.bmp
- __MACOSX/code/fig5b_frames/._41.bmp
- code/fig5b_frames/154.bmp
- code/fig5b_frames/140.bmp
- code/fig5b_frames/168.bmp
- code/fig5b_frames/96.bmp
- __MACOSX/code/fig5b_frames/._96.bmp
- code/fig5b_frames/82.bmp
- __MACOSX/code/fig5b_frames/._82.bmp
- code/fig5b_frames/222.bmp
- code/fig5b_frames/236.bmp
- code/fig5b_frames/213.bmp
- code/fig5b_frames/207.bmp
- code/fig5b_frames/165.bmp
- code/fig5b_frames/171.bmp
- code/fig5b_frames/159.bmp
- code/fig5b_frames/58.bmp
- __MACOSX/code/fig5b_frames/._58.bmp
- code/fig5b_frames/64.bmp
- __MACOSX/code/fig5b_frames/._64.bmp
- code/fig5b_frames/70.bmp
- __MACOSX/code/fig5b_frames/._70.bmp
- code/fig5b_frames/71.bmp
- __MACOSX/code/fig5b_frames/._71.bmp
- code/fig5b_frames/65.bmp
- __MACOSX/code/fig5b_frames/._65.bmp
- code/fig5b_frames/59.bmp
- __MACOSX/code/fig5b_frames/._59.bmp
- code/fig5b_frames/158.bmp
- code/fig5b_frames/170.bmp
- code/fig5b_frames/164.bmp
- code/fig5b_frames/206.bmp
- code/fig5b_frames/212.bmp
- code/fig5b_frames/204.bmp
- code/fig5b_frames/210.bmp
- code/fig5b_frames/238.bmp
- code/fig5b_frames/172.bmp
- code/fig5b_frames/98.bmp
- __MACOSX/code/fig5b_frames/._98.bmp
- code/fig5b_frames/166.bmp
- code/fig5b_frames/73.bmp
- __MACOSX/code/fig5b_frames/._73.bmp
- code/fig5b_frames/67.bmp
- __MACOSX/code/fig5b_frames/._67.bmp
- code/fig5b_frames/199.bmp
- code/fig5b_frames/66.bmp
- __MACOSX/code/fig5b_frames/._66.bmp
- code/fig5b_frames/198.bmp
- code/fig5b_frames/72.bmp
- __MACOSX/code/fig5b_frames/._72.bmp
- code/fig5b_frames/99.bmp
- __MACOSX/code/fig5b_frames/._99.bmp
- code/fig5b_frames/167.bmp
[truncated: 156 more entries]
